# Supplementary material for: Enhancing Protease and Amylase Activities in Bacillus licheniformis XS-4 for Traditional Soy Sauce Fermentation Using ARTP Mutagenesis
Source: Foods. 2023 Jun 15;12(12):2381. doi: 10.3390/foods12122381 (PMC10296987; doi:10.3390/foods12122381)
Supplement: Supplementary file 1 [file foods-12-02381-s001.zip]

Archive with 1 entries (1 files):
- foods-2385629-supplementary.pdf
